# Supplementary material for: mTORC1 regulates cell survival under glucose starvation through 4EBP1/2-mediated translational reprogramming of fatty acid metabolism
Source: Nat Commun. 2024 May 14;15:4083. doi: 10.1038/s41467-024-48386-y (PMC11094136; doi:10.1038/s41467-024-48386-y)
Supplement: Supplementary file 4 — Source Data [file 41467_2024_48386_MOESM4_ESM.xlsx]

## Sheet: Fig 1
Figure 1A
	with Glc Vechicle	Glc strv Vehicle	Glc strv Rap	Glc strv KU	Glc strv CHX	Glc strv 4EGI
Replicate 1	9.09091	96.8085	93.5897	39	37.3494	46.4286
Replicate 2	8.64198	95.6522	91.4634	46.729	35.2518	50
Replicate 3	11	91.6667	91.1111	34.5029	29.7297	53.0435
Figure 1B
	with Glc Vehicle	Glc strv Vehicle	Glc strv Rap	Glc strv KU	Glc strv CHX
Replicate 1	9.87654	50	48.2456	29.7872	27.1318
Replicate 2	8.86076	55.2381	52.809	26.2626	36
Replicate 3	10.227	57.025	47.934	28.177	31.788
Figure 1D
	MSCV			4EBP1-AA
+glc	4.28	1.5	5.65	5.11	4.74	6.92
-glc	58.08	48.53	30.53	4.4	12.5	18.74
Figure 1E
	Empty Vector	4EBP1-AA	4EBP1-AA, YL
Replicate 1	52.05	24.05	53.57
Replicate 2	19.72	8.9	22.29
Replicate 3	45.86	5.23	23.63
Replicate 4	35.14	26.93	70.28
Figure 1F
	WT			4E KO
+glc	9.58	4.59	6.84	2.64	6.9	5.18
-glc	18.48	13.53	12.12	42.53	58.58	47
Figure 1G
	iPSC Scrl	iPSC sh4E1#1	293 shScr	293 sh4E1/2	MCF7 shScr	MCF7 sh4E1#1	MCF7 sh4E1#2	IMR32 shScr	IMR32 sh4E1#1	IMR32 sh4E1#2	Kelly shScr	Kelly sh4E1#1	Kelly sh4E1#2	Med8a ishScr	Med8a ish4E1#1	Med8a ish4E1#2	HDMB03 ishScr	HDMB03 ish4E1#1	HDMB03 ish4E1#2
Replicate 1	36.94	50.94	18.82	74.71	20.78	35.09	41.8	21.35	43.54	29.9	17.43	40.02	45.12	21.06	65.14	59.14	31.66	37.09	33.4
Replicate 2	40.98	68.87	10.68	57.78	20.15	42.69	34.1	22.75	40.88	25.59	22.95	39.7	53.69	18.66	67.6	60.23	27.06	41.31	37.4
Replicate 3	53.03	70.42	22.91	78.73	16.04	42.92	39.41	19.02	38.19	30.7	27.1	47.72	54.33	38.43	57.44	49.99	20.01	44.64	38.68
Figure 1H
	MEF siRNA scr	MEF siRNA eIF4e#1	MEF siRNA eIF4e#2
Replicate 1	79.59	39.91	40.66
Replicate 2	64.87	26.55	66.17
Replicate 3	75.72	51.18	44.02

## Sheet: Fig S1
Figure S1A
	EV			4EBP1-AA
+glc	9.99	7.25	5.15	2.78	3.37	3.91
-glc	53.2	51.8	48.8	27.5	23.4	24.7
Figure S1B
	iPSC Scrl	iPSC sh4E1#1	293 shScr	293 sh4E1/2	MCF7 shScr	MCF7 sh4E1#1	MCF7 sh4E1#2	IMR32 shScr	IMR32 sh4E1#1	IMR32 sh4E1#2	Kelly shScr	Kelly sh4E1#1	Kelly sh4E1#2	Med8a ishScr	Med8a ish4E1#1	Med8a ish4E1#2	HDMB03 ishScr	HDMB03 ish4E1#1	HDMB03 ish4E1#2
Replicate 1	34.41	26.27	11.47	11.24	3.41	4.01	4.11	8.32	7.31	5.1	8.56	9.2	5.24	4.41	3.51	3.01	10.28	9.56	10.19
Replicate 2	16.82	17.41	8.95	15.47	1.8	5.05	4.72	8.71	8.63	5.28	6.42	7.88	5.98	4.27	2.91	3.24	8.99	7.68	8.45
Replicate 3	31.68	34.87	6.01	7.24	1.91	4.57	4.67	7.63	10.42	8.03	10	15.6	9.47	3.29	2.43	3.24	11.26	7.93	9.13
Figure S1J
	WT			4E KO
Glc 25 mM	7.18	7.74	9.4	6.57	6.29	6.48
Glc 5 mM	4.48	3.75	5.06	26.5	21.9	28
Glc 2.5 mM	4.86	4.59	6.56	44.1	42.3	38.3
Figure S1K
	shScr			sh4EBP1/2
Glc 25 mM	6.88	5.73	9.62	9.06	11.52	14.69
Glc 5 mM	6.96	10.1	5.8	14.7	10.8	14.4
Glc 2.5 mM	8.19	10.8	11.4	32.3	35.2	35
Figure S1L
	293s siRNA scr	293s siRNA eIF4E#1	293s siRNA eIF4E#2
Replicate 1	32.88	16.54	16.99
Replicate 2	32.64	18.94	23.59
Replicate 3	47.33	13.11	15.29

## Sheet: Fig 2
Figure 2A
	WT			4E KO
0 hr	1	1	1	1.13878	1.62048	1.2201
3 hrs	0.227411	0.21244	0.405731	0.284787	0.373775	0.749955
24 hrs	0.071971	0.062007	0.342702	0.070079	0.042269	0.637349
Figure 2B
	WT			4E KO
0 hr	51.55	53.9	51	55.94	55.86	57.23
6 hrs	41.51	45.92	50.77	49.53	34.71	38.97
24 hrs	3.22	5.55	9.6	9.48	6.21	7.11
Figure 2C
	WT			4E KO
+glc	3.0795	2.12509	1.67584	1.80148	1.78749	1.50614
-glc	2.11194	2.05469	2.28449	1.50415	1.42693	1.36461
Figure 2E
	shScr			sh4EBP1/2
+glc	1	1	1	0.89497	0.829006	1.08442
-glc	0.109787	0.156514	0.133683	0.0826781	0.121244	0.12097
Figure 2F
	shScr			sh4EBP1/2
+glc	1	1	1	1.90789	1.26882	0.812874
-glc	0.208333	0.223118	0.170659	0.046053	0.104839	0.070359
Figure 2G
	WT			4E KO
+glc	1	1	1	1.31632	1.91949	1.64908
-glc	0.427276	0.999128	0.906479	0.216015	0.251328	0.26724
Figure 2I
	WT			4E KO
+glc	1	1	1	0.870977	1.131	0.845468
-glc	0.867694	0.904625	0.549864	0.474712	0.309369	0.285071
Figure 2J
	WT			4E KO
+glc	1	1	1	1.00493	1.32644	0.830832
-glc	1.03363	1.05447	1.01176	0.54703	1.12936	1.02649
Figure 2K
	WT			4E KO
+glc	1	1	1	0.967755	1.05082	0.351069
-glc	1.51135	1.4465	1.66215	2.80164	2.00932	1.91817
Figure 2L
	Vehicle	NAC	Catalase
Replicate 1	59.02	23.29	19.53
Replicate 2	76.64	19.96	15.65
Replicate 3	51.04	35.69	42.2
Figure 2L

## Sheet: Fig S2
Figure S2A
	shScr			sh4EBP1/2
0 hr	1	1	1	1.53181	1.79514	3.11522
3 hrs	0.16613	0.327754	0.41156	0.101281	0.623838	1.00141
24 hrs	0.021626	0.190474	0.360903	0.002479	0.270432	0.37508
Figure S2C
	shScr			sh4EBP1/2
0 hr	46.35	48.61	48.22	47.26	49.35	42.97
6 hrs	42.34	41.88	48.36	45.15	43.45	48.34
24 hrs	5.14	5.12	2.56	4.53	2.88	2.16
Figure S2D
	shScr			sh4EBP1/2
+glc	1.86979	1.29478	1.43802	2.56089	2.20235	3.07173
-glc	2.97983	2.1558	2.36105	2.73653	2.35331	2.59936
Figure S2I
	shScr			sh4EBP1/2
0 hr	108233	162097	6210	218158	190269	193877
1 hr	130348	153235	130019	201489	206158	204453
6 hrs	1450433	1514670	1613906	1536720	1491485	1539487
Figure S2J
	shScr			sh4EBP1/2
0 hr	33334	36772	23144	61595	63433	63232
1 hr	15762	20426	16467	30911	34740	37654
6 hrs	457917	411960	515611	618346	672785	588653
Figure S2K
	WT			4E KO
0 hr	742252	731467	655543	708232	753996	776497
1 hr	636411	700231	746557	755884	698197	755386
6 hrs	1132403	1145482	1167716	1288709	1153528	1025791
Figure S2L
	WT			4E KO
0 hr	206611	208440	302747	170506	211388	195007
1 hr	201629	207166	273158	192011	200896	204916
6 hrs	331500	354443	334820	211823	201157	274723

## Sheet: Fig S3
Figure S3A
	MSCV			4EBP1-AA
+glc	1	1	1	0.856136	0.691221	1.04128
-glc	0.335756	0.14608	0.095126	0.668161	0.528539	0.895534
Figure S3B
	shScr			sh4EBP1/2
+glc	1	1	1	1.1211	1.84387	1.18697
-glc	1.16792	0.964062	0.935504	0.667697	0.499184	0.189289
Figure S3C
	MSCV			4EBP1-AA
+glc	1	1	1	0.552575	0.715114	0.521601
-glc	0.095323	0.029059	0.083336	0.537286	0.436905	0.421802
Figure S3D
	shScr			sh4EBP1/2
+glc	1	1	1	1.05598	1.08218	0.994891
-glc	1.0036	1.01239	0.923667	1.09045	1.06902	0.949392
Figure S3E
	MSCV			4EBP1-AA
+glc	1	1	1	1.149	1.04999	0.865883
-glc	0.822642	0.767021	0.930478	0.991493	0.870805	0.683038
Figure S3F
	shScr			sh4EBP1/2
+glc	1	1	1	1.39572	1.7495	1.76215
-glc	0.881368	1.38408	1.09375	1.66582	3.1721	2.09439
Figure S3G
	MSCV			4EBP1-AA
+glc	1	1	1	1.21281	1.08564	1.3474
-glc	1.96656	1.35825	2.14085	1.48451	1.0489	0.763882
Figure S3H
	Vehicle	NAC	Catalase
Replicate 1	41.56	15.54	24.35
Replicate 2	52.43	29.86	19.6
Replicate 3	57.67	39.05	33.32

## Sheet: Fig 3
Figure 3C
	Vehicle	TOFA
Replicate 1	26.56	16.13
Replicate 2	24.14	17.76
Replicate 3	35.92	21.77
Replicate 4	41.56	20.15
Figure 3D
	Vehicle	TOFA
Replicate 1	59.02	12.33
Replicate 2	60.87	42.9
Replicate 3	76.23	32.23
Replicate 4	72.77	45.21
Figure 3E
	siScr	siFASN#1	siFASN#2
Replicate 1	37	17	29
Replicate 2	31	25	23
Replicate 3	36	18	20
Figure 3F
	siScr	siFASN#1	siFASN#2
Replicate 1	79.59	25.3	37.18
Replicate 2	75.72	40.16	47.3
Replicate 3	64.87	54.97	64.69
Figure 3H
	shScr										sh4EBP1/2
+glc	33.9559	16.9671	12.2737	16.6633	22.8807	25.5891	19.291	30.8512	29.9951	23.4789	23.6691	18.9153	20.5621	29.5241	23.0402	17.9416	25.1007	18.8512	14.4199	14.7841
-glc	13.5305	12.8347	13.1512	12.0662	8.59321	12.541	12.2889	7.78647	8.5822	9.03608	26.8077	34.676	37.563	27.9691	28.02	22.9091	29.8269	21.8504	29.4145	25.0494
Figure 3I
	WT				4E KO
+glc	3.08454	3.32342	2.71731	2.8983	2.92375	4.59889	4.95298	4.59823
-glc	0.946459	1.34417	1.54005	1.27157	7.27759	7.09424	7.19825	6.78524
Figure 3J
	Vehicle	TOFA
Replicate 1	1	2.4268
Replicate 2	1	1.71291
Replicate 3	1	1.89197
Figure 3K
	Vehicle	TOFA
Replicate 1	1	1.14215
Replicate 2	1	1.15082
Replicate 3	1	1.12802
Figure 3L
	Vehicle	TOFA
Replicate 1	1	0.547049
Replicate 2	1	0.453057
Replicate 3	1	0.659457
Figure 3M
	Vehicle	TOFA
Replicate 1	1	0.854336
Replicate 2	1	0.366496
Replicate 3	1	0.588212

## Sheet: Fig S4
Figure S4A
	vehicle			Gemcitabine
	94.1	93.8	94.4	78.3	76.6	80.4
Figure S4C
	shScr				sh4EBP1/2
0 hr	3.63817	4.2843	2.93608	2.97696	2.43493	1.76859	2.65266
6 hrs	19.4445	16.8111	14.8101	15.4398	10.3284	12.9748	10.5367	10.7476
16 hrs	14.7919	12.4725	16.0941	13.4891	8.17146	8.45861	8.25582	8.28236
24 hrs	15.8583	13.6804	18.3243	15.7062	4.67918	4.78672	5.64998	5.43546
Figure S4D
	WT				4E KO
0 hr	4448.77	4588.3	5454.83	6163.98	4621.1	4699.26	4126.85	4485.15
6 hrs	6273.55	7666.36	6527.67	6430.93	1885.64	3711.71	4117.3	2536.75
16 hrs	2425.13	2141.99	2185.15	2973.73	783.266	809.962	989.332	788.198
24 hrs	1338.52	1771.04		1356.19	503.652	564.657	566.265	443.076

## Sheet: Fig 4
Figure 4C
	shScr			sh4EBP1/2
+glc	1	1	1	4.92458	4.91321	4.26733
-glc	1.58374	1.73307	1.64718	1.59475	1.90968	1.2086
Figure 4D
	shScr				sh4EBP1/2
+glc	4.44854	4.10296	1.10445	0.766664	0.812252	0.591862	0.725309	0.533416
-glc	1.94082	2.96905	2.48515	1.98619	10.1027	12.6407	10.0329	10.8779
Figure 4E
	WT			4E KO
+glc	1	1	1	1.71085	1.72271	1.01858
-glc	0.703587	0.738331	0.773077	1.16022	1.32411	0.81967
Figure 4F
	shScr			sh4EBP1/2
+glc	1	1	1	2.10527	1.59688	1.61368
-glc	0.630163	0.722907	0.708261	2.17686	1.33207	1.65157
Figure 4H
	siScr	siACACA#1	siACACA#2
Replicate 1	75.72	51.18	44.02
Replicate 2	79.59	39.91	40.66
Replicate 3	99.13	53.66	58.08
Figure 4I
	siScr	siACACA#1	siACACA#2
Replicate 1	32.88	18.59	19.3
Replicate 2	32.64	21.01	24.41
Replicate 3	47.33	12.8	20.25

## Sheet: Fig S5
Figure S5B
	siScr	siACACA#1	siACACA#2
Replicate 1	1	2.22559	1.94868
Replicate 2	1	2.78027	3.65801
Replicate 3	1	1.61154	2.06667
Figure S5C
	EV +glc	ACC1 +glc	EV -glc	ACC1 -glc
Replicate 1	9.02	28.23	25.16	38.72
Replicate 2	10.84	25.24	30.77	38.86
Replicate 3		24.5	34.81	39.28
Figure S5D
	EV +glc	ACC1 +glc	EV -glc	ACC1 -glc
Replicate 1	1	0.595938	1.24909	0.114257
Replicate 2	1	0.472493	0.956621	0.116504
Replicate 3	1	0.441726	1.01268	0.137138

## Sheet: Fig 5
Figure 5A
	WT	4E KO
Replicate 1	100	28.7621
Replicate 2	100	20.8342
Replicate 3	100	19.0802
Figure 5B
	Empty Vector	4EBP1-AA
Replicate 1	100	171.916
Replicate 2	100	183.341
Replicate 3	100	173.723
Figure 5C
	DMSO	NAC	CAT	TROLOX	TOFA
Replicate 1	100	225.603	233.229	165.66	186.143
Replicate 2	100	242.463	246.505	315.525	210.575
Replicate 3	100	258.87	252.232	391.289	229.853
Figure 5D
	sgCtrl	sgAcaca
Replicate 1	100	128.075
Replicate 2	100	131.882
Replicate 3	100	139.044
Figure 5F
	WT	4E KO
Tumor 1	230	0
Tumor 2	97	0
Tumor 3	86.6	10
Tumor 4	79.3	20
Tumor 5	158.1	10
Tumor 6	158	9
Tumor 7	85.5	6.7
Tumor 8	88.1	1
Tumor 9	205	0
Tumor 10	130	0
Tumor 11	161	5
Tumor 12	123.9	6
Figure 5H
	Empty Vector	4EBP1-AA	4EBP1-AA, YL
Tumor 1	125.8	302.5	159
Tumor 2	72.6	189.3	176.2
Tumor 3	212.1	219.7	101
Tumor 4	137	110	138
Tumor 5	86.5	400	169
Tumor 6	72	195.1	116.7
Tumor 7	155.2		116.8
Tumor 8			119
Figure 5J
	shGFP	shAcaca
Tumor 1	46	227.05
Tumor 2	45.2	209.8
Tumor 3	49.7	282.5
Tumor 4	135	179
Tumor 5	75	372.5
Tumor 6	60	348
Tumor 7	98	410
Tumor 8	96	408
Tumor 9		263
Tumor 10		141

[truncated: 3 more sheets: Fig S6, Fig 6, Fig S7, S8]
